# Supplementary material for: Polycomb-mediated silencing in neuroendocrine prostate cancer
Source: Clin Epigenetics. 2015 Apr 3;7(1):40. doi: 10.1186/s13148-015-0074-4 (PMC4391120; doi:10.1186/s13148-015-0074-4)
Supplement: Additional file 1: Table S1. — List of 147 targetable EpRs. List of 147 targetable EpRs and their associated fold changes in the clinical NEPC cohort and the 331R/331 model. [file 13148_2015_74_MOESM1_ESM.xlsx]

## Sheet: Sheet1
Gene symbol	Protein Type	Associated PTM	Transcriptional Effect	FC 331R/331	FC NEPC/PCa	AVG FC
CBX2	Reader	Histone Me	Repression	8.03751	10.2842	9.16083
HDAC2	Eraser	Histone Ac	Repression	12.9591	1.32157	7.14035
EZH2	Writer	Histone Me	Repression	3.43301	9.15989	6.29645
DNMT1	Writer	DNA Me	Repression	2.96471	6.96403	4.96437
MBD2	Reader	DNA Me	Repression	8.20002	0.758409	4.47922
DNMT3b	Writer	DNA Me	Repression	2.95422	5.88129	4.41776
SUV420H2	Writer	Histone Me	Repression	4.11237	3.44199	3.77718
KDM5A	Eraser	Histone Me	Repression	5.63492	1.29295	3.46393
ATAD2	Reader	Histone Ac	Activation	2.61538	3.53875	3.07706
DOT1L	Writer	Histone Me	Repression	1.97098	3.64279	2.80689
TET1	Eraser	DNA Me	Unclear	3.12416	2.39292	2.75854
PCAF	Writer	Histone Ac	Activation	3.7099	1.71755	2.71373
CBX8	Reader	Histone Me	Repression	2.05159	3.08551	2.56855
CHD5	Reader	Histone Me	Repression	3.23292	1.80658	2.51975
CBX6	Reader	Histone Me	Repression	1.7644	3.04437	2.40439
SUV39H1	Writer	Histone Me	Repression	1.61669	3.07509	2.34589
CBX3	Reader	Histone Me	Repression	2.62599	1.84138	2.23369
KAT2B	Writer	Histone Ac	Activation	3.7099	0.582223	2.14606
CHD2	Reader	Histone Me	Unclear	3.42161	0.846714	2.13416
SMYD3	Writer	Histone Me	Activation	1.1048	3.04708	2.07594
GTF3C4	Writer	Histone Ac	Activation	2.41992	1.63741	2.02866
CBX5	Reader	Histone Me	Repression	0.906839	2.88702	1.89693
SMYD2	Writer	Histone Me	Activation	2.78231	1.0059	1.8941
CBX1	Reader	Histone Me	Repression	1.81633	1.9403	1.87832
HDAC5	Eraser	Histone Ac	Repression	1.98072	1.76362	1.87217
BRPF1	Reader	Histone Ac	Activation	1.92147	1.80579	1.86363
SUV39H2	Writer	Histone Me	Repression	2.8785	0.793184	1.83584
BRD7	Reader	Histone Ac	Unclear	2.62177	0.998125	1.80995
KDM6B	Eraser	Histone Me	Activation	2.29234	1.29121	1.79177
TAF1L	Reader	Histone Ac	Activation	1.79079	1.77132	1.78106
MBD3	Reader	DNA Me	Repression	0.9842	2.54873	1.76647
HDAC6	Eraser	Histone Ac	Repression	2.08769	1.43224	1.75996
EHMT2	Writer	Histone Me	Repression	0.930632	2.58593	1.75828
DNMT3a	Writer	DNA Me	Repression	1.92846	1.58291	1.75569
BAZ1B	Reader	Histone Ac	Activation	2.16954	1.29081	1.73017
SIRT1	Eraser	Histone Ac	Repression	2.46019	0.968779	1.71449
BAZ1A	Reader	Histone Ac	Activation	2.60893	0.806413	1.70767
KDM1B	Eraser	Histone Me	Repression	0.890036	2.47794	1.68399
HDAC10	Eraser	Histone Ac	Repression	2.22569	1.13723	1.68146
BRD1	Reader	Histone Ac	Unclear	2.44127	0.887973	1.66462
CREBBP	Writer	Histone Ac	Activation	1.64116	1.67093	1.65604
SUV420H1	Writer	Histone Me	Repression	2.31315	0.984927	1.64904
MBD1	Reader	DNA Me	Repression	1.73999	1.53555	1.63777
CHD4	Reader	Histone Me	Repression	1.28438	1.98578	1.63508
SETD1A	Writer	Histone Me	Activation	1.30272	1.94148	1.6221
CDYL	Reader	Histone Me	Repression	2.0509	1.16736	1.60913
BAZ2B	Writer	Histone Ac	Activation	2.10416	1.10519	1.60467
PHF2	Eraser	Histone Me	Activation	1.33487	1.75399	1.54443
PB1	Reader	Histone Ac	Activation	2.25317	0.818147	1.53566
EP300	Writer	Histone Ac	Activation	2.14803	0.859333	1.50368
SETDB1	Writer	Histone Ac	Repression	1.44309	1.49874	1.47092
SMARCA4	Reader	Histone Ac	Activation	0.887984	2.05227	1.47013
EZH1	Writer	Histone Me	Repression	1.62169	1.31787	1.46978
MS3L1	Writer	Histone Ac	Activation	1.6351	1.30154	1.46832
BRWD3	Reader	Histone Ac	Unclear	1.1246	1.80359	1.46409
SIRT6	Eraser	Histone Ac	Repression	1.39235	1.49903	1.44569
BRD9	Reader	Histone Ac	Unclear	1.2242	1.65389	1.43904
BRPF3	Writer	Histone Ac	Activation	1.71916	1.1359	1.42753
NSD1	Writer	Histone Me	Activation	1.23986	1.60737	1.42361
HDAC4	Eraser	Histone Ac	Repression	1.64549	1.17852	1.412
TIF1α	Reader	Histone Ac	Activation	1.96675	0.844863	1.40581
BRD4	Reader	Histone Ac	Activation	0.85965	1.94716	1.40341
LOC93349	Reader	Histone Ac	Unclear	1.60078	1.18212	1.39145
KDM1A	Eraser	Histone Me	Repression	1.70086	1.07635	1.38861
MPP8	Reader	Histone Me	Repression	1.26877	1.50101	1.38489
SP100	Reader	Histone Ac	Activation	2.42833	0.332105	1.38022
HAT1	Writer	Histone Ac	Activation	2.06278	0.653787	1.35828
KMT2A	Writer	Histone Me	Activation	1.4206	1.29167	1.35613
MLL	Writer	Histone Me	Activation	1.4206	1.29167	1.35613
KDM8	Eraser	Histone Me	Activation	0.72478	1.92842	1.3266
KAT8	Writer	Histone Ac	Activation	1.87702	0.738645	1.30783
KMT2B	Writer	Histone Me	Activation	0.930669	1.64275	1.28671
HDAC9	Eraser	Histone Ac	Repression	0.231255	2.33703	1.28414
KAT5	Writer	Histone Ac	Activation	1.45204	1.10963	1.28084
CBX4	Reader	Histone Me	Repression	1.16883	1.37668	1.27275
SIRT2	Eraser	Histone Ac	Repression	1.06901	1.43824	1.25363
MeCP2	Reader	DNA Me	Repression	1.14445	1.3617	1.25307
KDM4D	Eraser	Histone Me	Activation	1.88749	0.613272	1.25038
EHMT1	Writer	Histone Me	Repression	0.971137	1.52072	1.24593
KDM4A	Eraser	Histone Me	Repression	1.38285	1.06914	1.226
MBD4	Reader	DNA Me	Repression	1.04479	1.38824	1.21652
KDM7A	Eraser	Histone Me	Activation	1.45383	0.957271	1.20555
SMARCC2	Reader	Histone Me	Activation	1.05709	1.33236	1.19473
KMT2D	Writer	Histone Me	Activation	1.0426	1.30811	1.17536
CHD1	Reader	Histone Me	Unclear	1.06492	1.28458	1.17475
BRD3	Reader	Histone Ac	Activation	0.677423	1.661	1.16921
SIRT7	Eraser	Histone Ac	Repression	1.21912	1.09893	1.15903
BRD2	Reader	Histone Ac	Activation	0.815241	1.46254	1.13889
TRIM33	Reader	Histone Ac	Repression	1.6848	0.574195	1.1295
SETD2	Writer	Histone Me	Activation	1.00602	1.2122	1.10911
KAT6A	Writer	Histone Ac	Activation	1.27113	0.908231	1.08968
FALZ	Reader	Histone Me	Activation	1.42758	0.736628	1.08211
MBD5	Reader	DNA Me	Repression	0.942996	1.20969	1.07634
KDM2B	Eraser	Histone Me	Repression	1.65715	0.491203	1.07418
HDAC3	Eraser	Histone Ac	Repression	1.1807	0.961026	1.07086
TAF1	Reader	Histone Ac	Activation	0.527235	1.60946	1.06835
KDM3B	Eraser	Histone Me	Activation	1.28753	0.807263	1.04739
SIRT5	Eraser	Histone Ac	Repression	1.00881	1.08416	1.04648
NCOA3	Writer	Histone Me	Activation	0.906589	1.17153	1.03906
ASH1L	Writer	Histone Me	Activation	0.764703	1.28281	1.02375
KAT7	Writer	Histone Ac	Activation	1.37617	0.658106	1.01714
CLOCK	Writer	Histone Ac	Activation	0.882732	1.06731	0.975019
KDM4C	Eraser	Histone Me	Activation	0.890773	1.05703	0.973903
KDM6A	Eraser	Histone Me	Activation	0.92773	1.01965	0.97369
BAZ2A	Reader	Histone Ac	Repression	0.815099	1.12948	0.972288
NCOA1	Writer	Histone Ac	Activation	0.998597	0.923686	0.961141
HDAC8	Eraser	Histone Ac	Repression	1.04225	0.865812	0.954031
SETD1B	Writer	Histone Me	Activation	0.920372	0.984713	0.952543
KMT2C	Writer	Histone Me	Activation	0.453548	1.4138	0.933676
MBD6	Reader	DNA Me	Repression	0.736093	1.12752	0.931806
KDM3A	Eraser	Histone Me	Activation	1.45658	0.405495	0.931038
KMT2E	Writer	Histone Me	Activation	0.530093	1.32961	0.929851
SETDB2	Writer	Histone Me	Repression	1.31816	0.470124	0.89414
MRG15	Reader	Histone Me	Activation	0.827431	0.960005	0.893718
CECR2	Reader	Histone Ac	Activation	1.44234	0.324401	0.88337
WDR9	Reader	Histone Ac	Activation	0.669062	1.09016	0.87961
KDM2A	Eraser	Histone Me	Repression	0.800046	0.915413	0.85773
KDM5C	Eraser	Histone Me	Repression	0.887037	0.82484	0.855939
KDM4B	Eraser	Histone Me	Activation	0.623754	1.08085	0.852301
RBBP1	Reader	Histone Me	Repression	0.842869	0.851298	0.847083
PRDM2	Writer	Histone Me	Activation	0.886573	0.774671	0.830622
CBX7	Reader	Histone Me	Repression	1.00264	0.655441	0.82904
SIRT3	Eraser	Histone Ac	Repression	0.784161	0.872699	0.82843
SMYD1	Writer	Histone Me	Repression	0.714256	0.933107	0.823681
BRDT	Reader	Histone Ac	Activation	0.628754	1	0.814377
SMARCC1	Reader	Histone Me	Activation	0.630605	0.980183	0.805394
DNMT3L	Writer	DNA Me	Repression	0.108254	1.49554	0.801895
TET2	Eraser	DNA Me	Activation	0.559694	0.996738	0.778216
NCOA2	Writer	Histone Ac	Activation	0.679997	0.860642	0.77032
HDAC1	Eraser	Histone Ac	Repression	0.601299	0.865399	0.733349
KAT2A	Writer	Histone Ac	Activation	0.304965	1.14308	0.724023
KDM5D	Eraser	Histone Me	Repression	0.434866	0.9734	0.704133
TET3	Eraser	Histone Me	Activation	0.508585	0.872646	0.690615
HDAC7	Eraser	Histone Ac	Repression	0.273217	1.04668	0.659948
ELP3	Writer	Histone Ac	Activation	0.650977	0.637249	0.644113
KDM5B	Eraser	Histone Me	Repression	0.412324	0.849698	0.631011
SETD8	Writer	Histone Me	Repression	0.513787	0.707906	0.610846
PHF8	Eraser	Histone Me	Activation	0.480083	0.725684	0.602884
GCN5L2	Writer	Histone Ac	Activation	0.304965	0.874828	0.589897
KAT6B	Writer	Histone Ac	Activation	0.460097	0.677813	0.568955
SMARCA2	Reader	Histone Ac	Activation	0.385974	0.629359	0.507666
ZMYND11	Reader	Histone Ac	Repression	0.507257	0.50053	0.503894
SIRT4	Eraser	Histone Ac	Repression	0.464692	0.512851	0.488771
CHD3	Reader	Histone Me	Unclear	0.233594	0.736639	0.485117
SETD7	Writer	Histone Me	Activation	0.258492	0.362222	0.310357
SP140	Reader	Histone Ac	Activation	0.141378	0.389203	0.26529
SP110	Reader	Histone Ac	Activation	0.0288992	0.306098	0.167499
