# Supplementary material for: Polycomb-mediated silencing in neuroendocrine prostate cancer
Source: Clin Epigenetics. 2015 Apr 3;7(1):40. doi: 10.1186/s13148-015-0074-4 (PMC4391120; doi:10.1186/s13148-015-0074-4)
Supplement: Additional file 2: Table S2. — Oncomine analysis revealing significant overexpression of the 22 selected EpRs. Oncomine analysis revealing significant overexpression of the 22 selected EpRs in metastatic compared to non-metastatic prostate cancer across multiple clinical datasets. [file 13148_2015_74_MOESM2_ESM.xlsx]

## Sheet: Sheet1
ONCOMINE - METASTATIC VS PRIMARY PCa
List of Upregulated Epigenetic Regulators (22 genes)
Dataset	P-Value	Odds Ratio	Rank
Grasso	4.69e-07	13.4	Top 5% OE
Taylor	2.04e-05	7.5	Top 10% OE
LaTulippe	0.00018	13.7	Top 5% OE
Varambally	0.00087	5.2	Top 10% OE
Lapointe	0.004	6.5	Top 10% OE
