# Supplementary material for: Polycomb-mediated silencing in neuroendocrine prostate cancer
Source: Clin Epigenetics. 2015 Apr 3;7(1):40. doi: 10.1186/s13148-015-0074-4 (PMC4391120; doi:10.1186/s13148-015-0074-4)
Supplement: Additional file 3: Table S3. — Literature-reported direct interactions between PcG complexes and transcriptional repressors. Literature-reported direct interactions between PcG complexes and transcriptional repressors upregulated by at least 1.5-fold in both the clinical NEPC cohort and the 331R/331 model. [file 13148_2015_74_MOESM3_ESM.xlsx]

## Sheet: Sheet1
Repressor	PcG Interaction	Reference (PMID)
CBX2	PcG gene	24096405, 24217316
EZH2	PcG gene	24096405, 24217316
DNMT1	Yes	16357870
DNMT3B	Yes	16357870
SUV420H2	-	-
DOT1L	Yes	23891621
CBX8	PcG gene	24096405, 24217316
CHD5	Yes	23948251
CBX6	PcG gene	24096405, 24217316
SUV39H1	Yes	12101246
CBX3	Yes	22325352
CBX1	-	-
HDAC5	-	-
DNMT3A	Yes	16357870
MBD1	Yes	17428788
