# Supplementary material for: Polycomb-mediated silencing in neuroendocrine prostate cancer
Source: Clin Epigenetics. 2015 Apr 3;7(1):40. doi: 10.1186/s13148-015-0074-4 (PMC4391120; doi:10.1186/s13148-015-0074-4)
Supplement: Additional file 4: Table S4. — List of investigated PcG genes. Known members of the PcG family and their associated polycomb repressive complex. [file 13148_2015_74_MOESM4_ESM.xlsx]

## Sheet: Sheet1
Complex	Core VS Non-Core	Gene Name
PRC2	core	EED
	core	EZH1
	core	EZH2
	core	SUZ12
	non-core	AEBP2
	non-core	JARID2
	non-core	PHF1
	non-core	RBBP4
	non-core	RBBP7
PRC1	core	CBX2
	core	CBX4
	core	CBX6
	core	CBX7
	core	CBX8
	core	PCGF1
	core	PCGF2
	core	PCGF3
	core	PCGF4
	core	PCGF5
	core	PCGF6
	core	PHC1
	core	PHC2
	core	PHC3
	core	RNF
	core	RNF2
	non-core	BCOR
	non-core	CSNK2A1
	non-core	E2F6
	non-core	L3MBTL1
	non-core	L3MBTL2
	non-core	RYBP
	non-core	SCMH1
	non-core	USP7
	non-core	WDR5
	non-core	YAF2
