# Supplementary material for: Polycomb-mediated silencing in neuroendocrine prostate cancer
Source: Clin Epigenetics. 2015 Apr 3;7(1):40. doi: 10.1186/s13148-015-0074-4 (PMC4391120; doi:10.1186/s13148-015-0074-4)
Supplement: Additional file 5: Table S5. — Patient-derived xenograft models and their properties. Patient-derived xenograft models from Living Tumor Lab used for comparative NEPC/PCa analysis and their responses to androgen stimulation. [file 13148_2015_74_MOESM5_ESM.xlsx]

## Sheet: Sheet1
Number	Subtype	Tumor Line	Androgen-Responsive	NEPC Features
1	PCa	310	Yes	No
2	PCa	311	Yes	No
3	PCa	313A	Yes	No
4	PCa	313B	Yes	No
5	PCa	313C	Yes	No
6	PCa	313D	Yes	No
7	PCa	313H	Yes	No
8	PCa	331	Yes	No
9	PCa	412	Yes	No
10	PCa	418	Yes	No
1	NEPC	331R	No	Yes
2	NEPC	352	No	Yes
3	NEPC	370	No	Yes
