# Supplementary material for: Polycomb-mediated silencing in neuroendocrine prostate cancer
Source: Clin Epigenetics. 2015 Apr 3;7(1):40. doi: 10.1186/s13148-015-0074-4 (PMC4391120; doi:10.1186/s13148-015-0074-4)
Supplement: Additional file 7: Table S6. — Gene composition of NEARS. List of 185 overlapping genes significantly downregulated across multiple NEPC datasets. [file 13148_2015_74_MOESM7_ESM.xlsx]

## Sheet: Sheet1
#	Gene
1	ABAT
2	ABCB4
3	ABCC4
4	ACADL
5	ACSM1
6	ACSM3
7	ACSS3
8	ADAM9
9	ADHFE1
10	ADRB1
11	AGR2
12	AGTR1
13	ALDH2
14	ALOX15B
15	ANGPT1
16	ANXA1
17	ARHGAP6
18	BAG3
19	BCAS1
20	BLNK
21	C10orf81
22	C4orf32
23	C6orf105
24	C8orf4
25	CAMKK2
26	CCDC64B
27	CCL3
28	CCND1
29	CD302
30	CD9
31	CDK6
32	CDO1
33	CEACAM1
34	CGREF1
35	CLCF1
36	COBLL1
37	COL12A1
38	COMT
39	CORO1B
40	CPEB2
41	CRISP2
42	CRISPLD1
43	CRYL1
44	CRYM
45	CYP4F11
46	CYP4F12
47	CYP4F2
48	DNASE2B
49	DPP4
50	DSC3
51	EDA
52	ELL2
53	ELOVL7
54	ENDOD1
55	ERBB3
56	FAM153A
57	FAM5C
58	FAS
59	FBP1
60	FECH
61	FMO5
62	FOLH1
63	GAL
64	GALM
65	GHR
66	GJB1
67	GLB1L2
68	GLYATL1
69	GNG12
70	GNG7
71	GOLM1
72	GPR160
73	GREB1
74	GREM2
75	GRTP1
76	GUCY1A3
77	HLA-DMB
78	HLA-DRB5
79	HOOK3
80	IKZF2
81	IL1R1
82	IL1RAPL1
83	IMMP2L
84	ITM2B
85	KL
86	KLHL13
87	KLK15
88	LACTB
89	LATS2
90	LDHD
91	LGR4
92	LPHN2
93	LRRC26
94	LTF
95	LUZP2
96	LXN
97	MALT1
98	MESP1
99	MID2
100	MPP7
101	MUM1L1
102	NANS
103	NAP1L2
104	NFIL3
105	NOSTRIN
106	NTN4
107	NTNG1
108	NUDT4
109	OPRK1
110	PACSIN3
111	PARP6
112	PCCA
113	PDIA5
114	PEBP4
115	PKNOX2
116	PKP1
117	PLA2G4F
118	POLB
119	POLD4
120	PPFIBP1
121	PPM1H
122	PSCA
123	PTGS2
124	PVT1
125	RAB27A
126	RBPMS2
127	REPS2
128	RFPL1
129	RFPL2
130	RFX6
131	RGS10
132	RHOU
133	RIPK2
134	RNF41
135	RORC
136	RRAS
137	RRAS2
138	SAMD13
139	SC5DL
140	SEC14L2
141	SEL1L
142	SERP1
143	SERP2
144	SETD7
145	SI
146	SIDT1
147	SIM2
148	SLC16A9
149	SLC22A5
150	SLC26A3
151	SLC26A4
152	SLC39A6
153	SLC39A8
154	SLC43A1
155	SLCO2A1
156	SNHG8
157	SNORA74A
158	SPATA13
159	ST6GALNAC1
160	STAT6
161	STON1
162	STON1-GTF2A1L
163	STX19
164	STXBP6
165	SULT2B1
166	TACC2
167	TACSTD2
168	TANC1
169	TGM3
170	THRB
171	TMCC3
172	TMEFF2
173	TMEM117
174	TMEM133
175	TMEM144
176	TMEM87A
177	TNFAIP3
178	TPD52L1
179	TRPS1
180	TSPAN33
181	TXK
182	WWP1
183	ZC3H12A
184	ZCCHC6
185	ZNF532
